# Supplementary material for: Tissue-Specific Expression of TIGIT, PD-1, TIM-3, and CD39 by γδ T Cells in Ovarian Cancer
Source: Cells. 2022 Mar 11;11(6):964. doi: 10.3390/cells11060964 (PMC8946192; doi:10.3390/cells11060964)
Supplement: Supplementary file 1 [file cells-11-00964-s001.zip]

Archive with 1 entries (1 files):
- cells-1621181-supplementary.pdf
